# Supplementary material for: A structural property for reduction of biochemical networks
Source: Sci Rep. 2021 Aug 31;11:17415. doi: 10.1038/s41598-021-96835-1 (PMC8408245; doi:10.1038/s41598-021-96835-1)
Supplement: Supplementary file 4 — Supplementary Table S3. [file 41598_2021_96835_MOESM4_ESM.xlsx]

## Sheet: A. niger
Compartment-specific number of metabolites for the original and reduced model.
Compartments	Number of metabolites original network	Number of metabolites reduced network	reduction (%)
'Extracellular'	148	16	89.1892
'Cytoplasm'	567	340	40.0353
'Mitochondria'	164	137	16.4634

## Sheet: A. thaliana
Compartment-specific number of metabolites for the original and reduced model.
Compartments	Number of metabolites original network	Number of metabolites reduced network	reduction (%)
'Peroxisome'	34	9	73.5294
'Cytosol'	122	83	31.9672
'Chloroplast'	178	138	22.4719
'Mitochondria'	71	60	15.493
'intercellular'	1	1	0
'Lumen'	1	1	0

## Sheet: C. reinhardtii
Compartment-specific number of metabolites for the original and reduced model.
Compartments	Number of metabolites original network	Number of metabolites reduced network	reduction (%)
'Extra-organism'	42	11	73.8095
'Thylakoid Lumen'	39	22	43.5897
'Chloroplast'	331	217	34.4411
'Cytosol'	545	439	19.4495
'Mitochondria'	194	166	14.433
'Eyespot'	10	9	10
'Glyoxysome'	58	58	0
'Inner Mitochondrial membrane space'	1	1	0

## Sheet: E. coli
Compartment-specific number of metabolites for the original and reduced model.
Compartments	Number of metabolites original network	Number of metabolites reduced network	reduction (%)
'Extracellular'	127	30	76.378
'Cytoplasm'	759	585	22.9249
'Periplasm'	250	205	18

## Sheet: M. acetivorans
Compartment-specific number of metabolites for the original and reduced model.
Compartments	Number of metabolites original network	Number of metabolites reduced network	reduction (%)
'Cytoplasm'	435	164	62.2989
'Extracellular'	43	21	51.1628

## Sheet: M. barkeri
Compartment-specific number of metabolites for the original and reduced model.
Compartments	Number of metabolites original network	Number of metabolites reduced network	reduction (%)
'Cytosol'	400	160	60
'Extra_organism'	54	28	48.1481

## Sheet: M. musculus
Compartment-specific number of metabolites for the original and reduced model.
Compartments	Number of metabolites original network	Number of metabolites reduced network	reduction (%)
'Cytosol'	492	324	34.1463
'Mitochondria'	107	72	32.7103

## Sheet: M. tuberculosis
Compartment-specific number of metabolites for the original and reduced model.
Compartments	Number of metabolites original network	Number of metabolites reduced network	reduction (%)
'Cytoplasm'	537	314	41.527
'Extracellular'	55	34	38.1818

## Sheet: N. pharaonis
Compartment-specific number of metabolites for the original and reduced model.
Compartments	Number of metabolites original network	Number of metabolites reduced network	reduction (%)
'intracellular'	396	238	39.899
'extracellular'	69	51	26.087

## Sheet: P. putida
Compartment-specific number of metabolites for the original and reduced model.
Compartments	Number of metabolites original network	Number of metabolites reduced network	reduction (%)
'Extraorganism'	26	4	84.6154
'Periplasm'	24	11	54.1667
'Cytosol'	489	252	48.4663

[truncated: 2 more sheets: T. maritima, S. cerevesiae]
